# Supplementary material for: Discovery of Isograndidentatin D, a Novel Phenolic Glycoside, and Anti-Helicobacter pylori Phenolics from Salix koreensis Twigs
Source: Plants (Basel). 2024 Dec 23;13(24):3603. doi: 10.3390/plants13243603 (PMC11678160; doi:10.3390/plants13243603)
Supplement: Supplementary file 1 [file plants-13-03603-s001.zip]

Archive with 1 entries (1 files):
- plants-3372035-supplementary.pdf
